# Supplementary material for: A computational approach to identify point mutations associated with occult hepatitis B: significant mutations affect coding regions but not regulative elements of HBV
Source: Virol J. 2011 Aug 8;8:394. doi: 10.1186/1743-422X-8-394 (PMC3170640; doi:10.1186/1743-422X-8-394)
Supplement: Additional file 1 — Accession Number of sequences from non-OBI and OBI patients. Accession Number list of the sequences from non-OBI and OBI patients, downloaded from public databases and analysed in the present study. [file 1743-422X-8-394-S1.XLS]

## Sheet: Foglio1
Accession Number of sequences from non-OBI and OBI patients
non-OBI:
X51970
AF090842
X02763
AF297621
AM282986
AF537372
AY373428
AY373429
AY373432
AB246335
AJ30936
AJ012207
X70185
Z72478
Z35717
AB24633
AB116078
AB116077
AB116076
AY902775
AB12658
AB11607
AB11608
AB24633
AB205118
V01460
M32138
X02496
X65259
X85254
AJ344117
AY090452
X68292
X65257
X65258
X59795
AJ132335
X80924
X80925
X80926
X97848
AY341335
AF043593
AF043594
AJ131956
AF151735
X72702
Y07587
AY090453
Z35716
AF121239
AF121240
AF121241
AF121242
AY661793
AY721605
AY721606
AY721609
AY721608
AY721609
AY721610
AY721611
AY721612
AY661792
AY796030
AY796031
AY796032
AY373431
AY373430
AB246347
AB126581
AB205127
AB205128
L27106
U95551
AB246348
AF280817
AB104709
AB104710
AB104711
AB104712
AY741794
AY741795
AY741796
AY741797
AY741798
AB18824
AB048701
AB048702
AB048703
AY233295
AY233291
AY233292
AY233293
AY233294
AB032431
X75657
AB194947
AB194948
EU239217
AB106564
AB205129
AB205192
AB205188
AB205189
AB205190
AB205191
DQ060822
DQ060823
DQ060824
DQ060825
DQ060826
DQ060827
DQ060828
DQ060829
AB091256
AB091255
X75664
DQ060830
AY739674
AY739675
AP007262
AB014381
AB033556
AB048704
AY123041
NC_00397
EU916233
EU916236
EU916239
AF182802
AF182803
AF182804
AF411408
AF411409
AF411412
AF411410
AF411411
AB205123
Y18857
AF223954
AF223955
AF223956
AF223957
AF223958
AF223959
AF223960
AF241407
AF241408
AF241409
AF241410
AF241411
AB205125
M38636
AF068756
AF330110
X75656
X75665
AB246346
AB246344
AB246345
AB205124
OBI:
EU916230
EU916226
EU916223
EU916219
EU916215
EU916211
EU916207
EU916204
EU155895
EU155893
AM422939
DQ486024
DQ486023
DQ486022
DQ486025
DQ486021
DQ329357
DQ304547
AY236164
AY236163
AY236162
AY236161
AY236160
AY161150
AY161157
AY161159
AY161161
EU239226
EU239225
EU239224
EU239223
EU239222
EU239220
EU239221
EU239219
EU239218
DQ298161
AY161138
AY161140
AY161142
AY161145
